# Supplementary material for: Psychometric Values of a New Scale: The Rett Syndrome Fear of Movement Scale (RSFMS)
Source: Diagnostics (Basel). 2023 Jun 23;13(13):2148. doi: 10.3390/diagnostics13132148 (PMC10502954; doi:10.3390/diagnostics13132148)
Supplement: Supplementary file 1 [file diagnostics-13-02148-s001.zip]

Archive with 1 entries (1 files):
- diagnostics-2378700-SI.pdf
